# Supplementary material for: Comprehensive Co-Inhibitory Receptor (Co-IR) Expression on T Cells and Soluble Proteins in Rheumatoid Arthritis
Source: Cells. 2024 Feb 26;13(5):403. doi: 10.3390/cells13050403 (PMC10931001; doi:10.3390/cells13050403)
Supplement: Supplementary file 1 [file cells-13-00403-s001.zip]

Archive with 1 entries (1 files):
- cells-2832360-supplementary.pdf
